# Supplementary material for: A Correlational Analysis of Phthalate Exposure and Thyroid Hormone Levels in Common Bottlenose Dolphins (Tursiops truncatus) from Sarasota Bay, Florida (2010–2019)
Source: Animals (Basel). 2022 Mar 24;12(7):824. doi: 10.3390/ani12070824 (PMC8996861; doi:10.3390/ani12070824)
Supplement: Supplementary file 1 [file animals-12-00824-s001.zip]

Archive with 1 entries (1 files):
- animals-1613149-supplementary.pdf
